# Supplementary material for: The transcriptome of the newt Cynops orientalis provides new insights into evolution and function of sexual gene networks in sarcopterygians
Source: Sci Rep. 2020 Mar 25;10:5445. doi: 10.1038/s41598-020-62408-x (PMC7096497; doi:10.1038/s41598-020-62408-x)
Supplement: Supplementary file 6 — Supplementary information6. [file 41598_2020_62408_MOESM6_ESM.txt]

# BUSCO version is: 3.0.2 
# The lineage dataset is: tetrapoda_odb9 (Creation date: 2016-02-13, number of species: 55, number of BUSCOs: 3950)

	C:89.7%[S:30.2%,D:59.5%],F:4.1%,M:6.2%,n:3950

	3545	Complete BUSCOs (C)
	1194	Complete and single-copy BUSCOs (S)
	2351	Complete and duplicated BUSCOs (D)
	162	Fragmented BUSCOs (F)
	243	Missing BUSCOs (M)
	3950	Total BUSCO groups searched
