# Supplementary material for: The transcriptome of the newt Cynops orientalis provides new insights into evolution and function of sexual gene networks in sarcopterygians
Source: Sci Rep. 2020 Mar 25;10:5445. doi: 10.1038/s41598-020-62408-x (PMC7096497; doi:10.1038/s41598-020-62408-x)
Supplement: Supplementary file 9 — Supplementary information9. [file 41598_2020_62408_MOESM9_ESM.xlsx]

## Sheet: Foglio1
Genes	length	5'UTR	CDS	3'UTR	AA	Accession number
Growth Factors
AMH	4451	0	1998	2453	665	MN923216
FGF9	2108	99	630	1379	209	MN923221
GSDF	1505	467	645	393	214	MN923222
Rspo1	2026	777	783	466	260	MN923227
Wnt4	1342	195	987	159	328	MN923228
HHIP	1772	0	1710	62	569	MN923223
Dhh	1731	0	1197	534	398	MN923220
Pdgfa	3692	577	591	2524	196	MN923224
Pdgfb	2964	830	723	1411	240	MN923225
Pdgfra	7395	210	3267	3918	1088	MN923226
Sdf1/Cxcl12	305	32	270	3	90	MN923217
Cxcr4	1741	124	1092	525	363	MN923218
Cxcr7	2058	90	1101	867	366	MN923219
Steroidogenic Enzymes
Srd5a1	1299	84	813	402	270	MN923229
Srd5a2	1276	0	834	442	277	MN923230
Srd5a3	1072	4	1015	53	337	MN923231
Cyp19a1	3887	130	1564	2193	520	MN923232
Transcription factors
Dmrt1	1775	0	1240	535	412	MN923244
Foxl2	2680	0	1000	1680	332	MN923245
Sf1	9112	116	1594	7402	530	MN923246
Sox3	1911	0	1005	906	334	MN923247
Sox5	8747	346	2372	6015	794	MN923248
Sox8	3454	466	1394	1594	467	MN923249
Sox9	3822	800	1092	1902	374	MN923250
Wt1	3799	0	1636	2163	544	MN923251
Lrpprc	4561	0	4238	323	1411	MN923252
Pax2a	2280	0	1556	724	517	MN923253
Meiosis regulation genes
Aldh1a1	1747	63	1539	145	512	MN923238
Aldh1a2	3193	433	1557	1203	518	MN923239
Aldh1a3	4749	621	1524	2604	507	MN923240
Cyp26a1	2369	156	1524	689	508	MN923241
Cyp26b1	7761	295	1660	5806	552	MN923242
Stra8	2169	6	1131	1032	376	MN923243
Follistatin and beta catenin
Fst	1368	0	1052	316	349	MN923236
Ctnnb1	2648	10	2382	256	793	MN923237
Steroid hormone receptor genes
Ar	5905	1252	2408	2245	803	MN923233
Esra	2921	0	1885	1036	627	MN923234
Esrb	2623	247	1668	708	555	MN923235
Transcripts showing incomplete CDS are highlighted in yellow.
