# Supplementary material for: The transcriptome of the newt Cynops orientalis provides new insights into evolution and function of sexual gene networks in sarcopterygians
Source: Sci Rep. 2020 Mar 25;10:5445. doi: 10.1038/s41598-020-62408-x (PMC7096497; doi:10.1038/s41598-020-62408-x)
Supplement: Supplementary file 10 — Supplementary information10. [file 41598_2020_62408_MOESM10_ESM.xlsx]

## Sheet: Foglio1
ACCESSION NUMBERS OF SEQUENCES USED IN GSDF PHYLOGENETIC ANALYSIS
gene	species	accession
AMH	Mus musculus	AAI50478
AMH	Homo sapiens	AAC25614
AMH	Gallus gallus	NP_990361
AMH	Cynops orientalis	this study
AMH	Microcaecilia unicolor	XP_030075641.1
AMH	Xenous laevis	BAO04196.1
AMH	Latimeria menadoensis	CCP19124
AMH	Protopterus annectens	AWT24621.1
AMH	Danio rerio	NP_001007780
AMH	Takifugu rubripes	ENSTRUT00000045919
AMH	Callorhinchus milii	SINCAMT00000008291
AMH	Oncorhynchus mykiss	CDQ57255
AMH	Gasterosteus aculeatus	ENSGACP00000016697
AMH	Oryzias latipes	ENSORLT00000006359
AMH	Oreochromis niloticus	ENSONIP00000006018
GSDF	Danio rerio	AEL99889
GSDF	Gasterosteus aculeatus	ENSGACT00000021595
GSDF	Oreochromis niloticus	BAJ78985
GSDF	Oryzias latipes	NP_001171213
GSDF	Takifugu rubripes	ENSTRUT00000036269
GSDF	Oncorhynchus mykiss	ABF48201
GSDF	Latimeria menadoensis	CCP19133
GSDF	Protopterus annectens	AWT24641.1
GSDF	Cynops orientalis	this study
GSDF	Microcaecilia unicolor	XP_030075827.1
GSDF	Callorhinchus milii	SINCAMT00000015412
inhibin-a	Mus musculus	AAH56627
inhibin-a	Gallus gallus	NP_001026428
inhibin-a	Microcaecilia unicolor	XP_030066194.1
inhibin-a	Cynops orientalis	this study
inhibin-a	Gasterosteus aculeatus	ENSGACT00000018909
inhibin-a	Danio rerio	ENSDART00000057348
inhibin-a	Xenopus laevis	NP_001106349
inhibin-a	Latimeria chalumnae	ENSLACT00000017535
inhibin-a	Anolis carolinensis	ENSACAT00000014331
inhibin-a	Protopterus annectens	contig106518
inhibin-a	Callorhinchus milii	XP_007908526
inhibin-a	Oreochromis niloticus	ENSONIP00000016791
inhibin-a	Oryzias latipes	ENSORLP00000002713
GDNF	Homo sapiens	NP_000505.1
