# Supplementary material for: The transcriptome of the newt Cynops orientalis provides new insights into evolution and function of sexual gene networks in sarcopterygians
Source: Sci Rep. 2020 Mar 25;10:5445. doi: 10.1038/s41598-020-62408-x (PMC7096497; doi:10.1038/s41598-020-62408-x)
Supplement: Supplementary file 11 — Supplementary information11. [file 41598_2020_62408_MOESM11_ESM.xlsx]

## Sheet: Foglio1
Gene Name	Sequence
eif2s1	Co_eif2s1_for 5'- ACCAAGGATGAGCAACTGGA-3'
	Co_eif2s1_rev 5'- GGATTTTGACTGCCTGTGGG-3'
hnrpdl	Co_hnrpdl_for 5'-GGTCAAGGGGCTTTGGATTC-3'
	Co_hnrpdl_rev 5'- TCTTCCGATGTGTCTGTGCT-3'
ar	Co_ar_for2 5'-GCTGATGATCTTCGCCATGG-3'
	Co_ar_rev2 5'-TCTGTGGTAATCTGGAGCCA-3'
gsdf	Co_gsdf_for 5'-AGTCCTTGATTCTCACCGGC-3'
	Co_gsdf_rev 5'-TGCGTATGTCCAACAGCAAC-3'
fgf9	Co_fgf9_for 5'-CGGACTCTACCTCGGAATGA-3'
	Co_fgf9_rev 5'-ATGCCGCTTAGTCCTAGTCC-3'
