# Supplementary material for: The transcriptome of the newt Cynops orientalis provides new insights into evolution and function of sexual gene networks in sarcopterygians
Source: Sci Rep. 2020 Mar 25;10:5445. doi: 10.1038/s41598-020-62408-x (PMC7096497; doi:10.1038/s41598-020-62408-x)
Supplement: Supplementary file 12 — Supplementary information12. [file 41598_2020_62408_MOESM12_ESM.xlsx]

## Sheet: Foglio1
housekeeping hnrpdl
	ar	fgf9	gsdf
F1G	0.324	0.971	0.456
F2G	1.473	1.233	1.786
F3G	2.096	0.835	1.229
M1G	9.203	0.122	8.408
M2G	5.303	0.061	3.769
M3G	5.739	0.072	14.419
housekeeping eif2s1
	ar	fgf9	gsdf
F1G	0.257	0.769	0.361
F2G	1.797	1.504	2.178
F3G	2.171	0.865	1.274
M1G	6.626	0.088	6.054
M2G	3.654	0.042	2.597
M3G	4.904	0.062	12.322
